# Supplementary material for: Low-Cost Zinc–Alginate-Based Hydrogel–Polymer Electrolytes for Dendrite-Free Zinc-Ion Batteries with High Performances and Prolonged Lifetimes
Source: Polymers (Basel). 2022 Dec 31;15(1):212. doi: 10.3390/polym15010212 (PMC9823846; doi:10.3390/polym15010212)
Supplement: Supplementary file 1 [file polymers-15-00212-s001.zip]

Archive with 1 entries (1 files):
- polymers-2058904-supplementary.pdf
